# Supplementary material for: Dynamic Vascular Imaging Using Active Breast Thermography
Source: Sensors (Basel). 2023 Mar 10;23(6):3012. doi: 10.3390/s23063012 (PMC10057499; doi:10.3390/s23063012)
Supplement: Supplementary file 1 [file sensors-23-03012-s001.zip]

Archive with 1 entries (1 files):
- sensors-2247556-supplementary.pdf
